# Supplementary material for: The prevalence, patterning and associations with depressive symptoms and self-rated health of emotional and economic intimate partner violence: a three-country population based study
Source: J Glob Health. 2020 Apr 7;10(1):010415. doi: 10.7189/jogh.10.010415 (PMC7182353; doi:10.7189/jogh.10.010415)
Supplement: Online Supplementary Document [file jogh-10-010415-s001.xlsx]

## Sheet: Table S1
	Table S1: Descriptive associations between lifetime experience of single items of emotional IPV and health outcomes in three countries
		Has a current or previous husband or boyfriend ever insulted you or made you feel bad about yourself?						Has a current or previous husband or boyfriend ever belittled or humiliated you in front of other people?						Has a current or previous husband or boyfriend ever done things to scare or intimidate you on purpose for example, by the way he looked at you, by yelling or smashing things?						Has a current or previous husband or boyfriend ever threatened to hurt you?						Has a current or previous husband or boyfriend ever hurt people you care about as a way of hurting you, or damaged things of importance to you?
		Sri Lanka		China		PNG		Sri Lanka		China		PNG		Sri Lanka		China		PNG		Sri Lanka		China		PNG		Sri Lanka		China		PNG
Health outcome		Experience %	Symptom mean or % (95%CI)	Experience %	Symptom mean or % (95%CI)	Experience %	Symptom mean or % (95%CI)	Experience %	Symptom mean or % (95%CI)	Experience %	Symptom mean or % (95%CI)	Experience %	Symptom mean or % (95%CI)	Experience %	Symptom mean or % (95%CI)	Experience %	Symptom mean or % (95%CI)	Experience %	Symptom mean or % (95%CI)	Experience %	Symptom mean or % (95%CI)	Experience %	Symptom mean or % (95%CI)	Experience %	Symptom mean or % (95%CI)	Experience %	Symptom mean or % (95%CI)	Experience %	Symptom mean or % (95%CI)	Experience %	Symptom mean or % (95%CI)
	Lifetime Experience by item
Depression - CESD10	Ever - never			79.9	3.8(3.4-4.19)	44.8	6.7(5.8-7.7)			84.7	4.0(3.6-4.4)	63.8	6.7(5.9-7.6)			76.2	3.9(3.5-4.2)	57.1	6.9(6.1-7.7)			89	4.0(3.7-4.3)	57.6	6.6(5.8-7.5)			91.8	4.1(3.7-4.5)	73.6	7.1(6.3-8.0)
	Ever - once or more			20.1	6.80(6.05-7.55)	55.2	9.2(8.2-10.2)			15.3	6.7(5.7-7.7)	36.2	10.6(9.6-11.6)			23.8	6.1(5.3-6.9)	42.9	9.8(8.8-10.7)			11	7.7(6.5-8.9)	42.4	10.1(9.2-11.1)			8.2	8.1(6.4-9.8)	26.4	10.8(9.7-11.8)
	Ever - never or once			90.5	4.05(3.67-4.43)	53.1	6.8(5.9-7.8)			92.3	4.1(3.8-4.5)	74.4	7.1(6.3-7.9)			86.2	4.0(3.6-4.4)	67.3	7.1(6.3-7.8)			94.4	4.2(3.8-4.5)	66.1	6.8(5.9-7.7)			95.8	4.2(3.9-4.6)	81.7	7.4(6.7-8.2)
	Ever - few or many			9.5	7.72(6.34-9.11)	47	9.5(8.6-10.5)			7.7	7.5(5.8-9.1)	25.6	11.1(9.9-12.2)			13.8	6.8(5.8-7.8)	32.7	10.3(9.3-11.2)			5.7	8.3(6.5-10.2)	33.9	10.6(9.7-11.6)			4.2	8.2(6.0-10.3)	18.3	11.0(9.6-12.4)
	Frequency - never			79.9	3.8(3.4-4.19)	44.8	6.7(5.8-7.7)			84.7	4.0(3.6-4.4)	63.8	6.7(5.9-7.6)			76.2	3.9(3.5-4.2)	57.1	6.9(6.1-7.7)			89	4.0(3.7-4.3)	57.6	6.6(5.8-7.5)			91.8	4.1(3.7-4.5)	73.6	7.1(6.3-8.0)
	Frequency - once			20.1	6.0(5.2-6.8)	55.2	7.5(5.5-9.4)			15.3	5.8(4.7-7.0)	36.2	9.4(7.9-10.8)			10.1	5.2(4.3-6.1)	10.2	8.1(6.6-9.5)			5.4	7.0(5.3-8.8)	8.5	8.0(6.2-9.8)			4	7.9(6.0-9.9)	8	10.2(8.9-11.5)
	Frequency - few			90.5	6.8(5.5-8.0)	53.1	9.0(7.9-10.1)			92.3	7.2(5.4-8.9)	74.4	10.6(9.3-11.8)			10.4	6.5(5.4-7.6)	25.1	9.9(8.7-11.1)			3.3	7.1(5.6-8.6)	27	10.0(8.9-11.1)			2.9	7.0(5.1-9.0)	15.4	10.5(9.1-11.9)
	Frequency - many			9.5	10.0(6.9-13.1)	47	11.4(10.0-12.7)			7.7	8.4(4.7-12.0)	25.6	12.6(10.4-14.7)			3.3	7.8(5.4-10.1)	7.6	11.5(10.1-12.9)			2.3	10.0(6.0-4.0)	6.9	13.2(11.3-15.0)			1.3	10.8(5.4-16.2)	2.9	13.9(10.2-17.5)
Self-rated health	Ever - never	85.2	1.96(1.80-2.12)	79.9	1.97(1.89-2.05)	44.8	2.37(2.18-2.56)	88.6	1.99(1.82-2.13)	84.7	1.99(1.91-2.09)	63.8	2.39(2.23-2.54)	77.9	1.99(1.81-2.16)	76.2	1.96(1.87-2.04)	57.1	2.28(2.13-2.42)	85.7	2.01(1.82-2.19)	89	1.98(1.91-2.06)	57.6	2.33(2.16-2.50)	89.4	1.99(1.82-2.17)	91.8	2.01(1.93-2.08)	73.6	2.44(2.30-2.58)
	Ever - once or more	14.8	2.42(2.06-2.78)	20.1	2.31(2.19-2.42)	55.2	2.64(2.47-2.81)	11.4	2.47(2.05-2.89)	15.3	2.27(2.10-2.44)	36.2	2.76(2.54-2.97)	22.1	2.20(1.91-2.49)	23.8	2.30(2.17-2.42)	42.9	2.85(2.64-3.06)	14.3	2.18(1.93-2.42)	11	2.46(2.26-2.66)	42.4	2.78(2.60-2.95)	10.6	2.33(1.99-2.66)	8.2	2.40(2.12-2.67)	26.4	2.75(2.51-3.00)
	Ever - never or once	89.6	1.98(1.82-2.15)	90.5	1.99(1.92-2.07)	53.1	2.34(2.16-2.52)	91.6	1.99(1.82-2.15)	92.3	1.99(1.91-2.08)	74.4	2.43(2.27-2.58)	83.8	2.00(1.81-2.18)	86.2	1.98(1.89-2.06)	67.3	2.31(2.17-2.44)	89.7	2.02(1.84-2.20)	94.4	2.01(1.94-2.09)	66.1	2.37(2.21-2.52)	92.6	2.00(1.82-2.19)	95.8	2.02(1.94-2.10)	81.7	2.44(2.31-2.58)
	Ever - few or many	10.4	2.41(2.05-2.76)	9.5	2.46(2.26-2.66)	47	2.72(2.53-2.91)	8.4	2.52(2.17-2.88)	7.7	2.01(1.93-2.09)	25.6	2.79(2.56-3.02)	16.2	2.23(1.96-2.50)	13.8	2.42(2.27-2.57)	32.7	2.96(2.72-3.20)	10.3	2.13(1.83-2.43)	5.7	2.43(2.20-2.66)	33.9	2.82(2.63-3.02)	7.4	2.37(2.11-2.62)	4.2	2.39(2.05-2.73)	18.3	2.86(2.57-3.16)
	Frequency - never	85.2	1.96(1.80-2.12)	79.9	1.97(1.89-2.05)	44.8	2.37(2.18-2.56)	88.6	1.99(1.82-2.13)	84.7	1.99(1.91-2.08)	63.8	2.39(2.23-2.54)	77.9	1.99(1.81-2.16)	76.2	1.96(1.87-2.04)	57.1	2.28(2.13-2.42)	85.7	2.01(1.82-2.19)	89	1.98(1.91-2.06)	57.6	2.33(2.16-2.50)	89.4	1.99(1.82-2.17)	91.8	2.01(1.93-2.08)	73.6	2.44(2.30-2.58)
	Frequency - once	4.4	2.43(1.96-2.91)	10.6	2.17(2.04-2.30)	8.3	2.19(1.90-2.47)	3	2.31(1.51-3.11)	7.6	2.21(1.99-2.44)	10.6	2.67(2.37-2.97)	5.9	2.13(1.63-2.63)	10.1	2.13(1.93-2.33)	10.2	2.49(2.19-2.79)	4	2.29(1.96-2.61)	5.4	2.49(2.19-2.79)	8.5	2.58(2.31-2.85)	3.2	2.24(1.59-2.88)	4	2.40(1.99-2.81)	8	2.50(2.21-2.79)
	Frequency - few	6.8	2.37(1.91-2.83)	6.6	2.39(2.18-2.60)	36.3	2.62(2.43-2.82)	4	2.48(1.93-3.03)	5.7	2.26(1.96-2.56)	19.1	2.74(2.48-3.01)	10.7	1.96(1.77-2.16)	10.4	2.39(2.24-2.54)	25.1	2.92(2.64-3.19)	6.7	1.91(1.61-2.22)	3.3	2.44(2.13-2.75)	27	2.75(2.55-2.95)	5.5	2.36(2.01-2.71)	2.9	2.43(2.14-2.72)	15.4	2.88(2.58-3.18)
	Frequency - many	3.6	2.47(2.08-2.86)	2.8	2.62(2.20-2.04)	10.7	3.05(2.69-3.40)	4.4	2.57(2.27-2.86)	1.9	2.50(2.07-2.93)	6.5	2.94(2.53-3.35)	5.5	2.72(2.28-3.16)	3.3	2.53(2.18-2.88)	7.6	3.10(2.72-3.49)	3.6	2.53(2.14-2.91)	2.3	2.42(1.88-2.96)	6.9	3.11(2.65-3.57)	1.9	2.40(2.00-2.80)	1.3	2.31(1.50-3.12)	2.9	2.74(2.17-3.30)

## Sheet: Table S2
	Table S2: Descriptive associations between lifetime experience of single items of economic IPV and health outcomes in three countries
		Has a current or previous husband or boyfriend ever prohibited you from getting a job, going to work, trading, earning money or participating in income generation projects?						Has a current or previous husband or boyfriend ever taken your earnings from you?						Has a current or previous husband or boyfriend ever thrown you or your children out of the house where you were living?						Has a current or previous husband or boyfriend ever refused to give you money you needed for household expenses even when he has money for other things?
		Sri Lanka		China		PNG		Sri Lanka		China		PNG		Sri Lanka		China		PNG		Sri Lanka		China		PNG
		Experience %	Symptom mean or % (95%CI)	Experience %	Symptom mean or % (95%CI)	Experience %	Symptom mean or % (95%CI)	Experience %	Symptom mean or % (95%CI)	Experience %	Symptom mean or % (95%CI)	Experience %	Symptom mean or % (95%CI)	Experience %	Symptom mean or % (95%CI)	Experience %	Symptom mean or % (95%CI)	Experience %	Symptom mean or % (95%CI)	Experience %	Symptom mean or % (95%CI)	Experience %	Symptom mean or % (95%CI)	Experience %	Symptom mean or % (95%CI)
	Lifetime experience by item
Depression - CESD10	Ever - never			85.6	4.1(3.7-4.5)	79	7.4(6.5-8.2)			85.6	4.2(3.8-4.5)	79	7.5(6.6-8.4)			85.6	4.2(3.9-4.6)	79	7.3(6.5-8.1)			85.6	4.2(3.8-4.5)	79	7.3(6.4-8.1)
	Ever - once or more			14.4	5.8(4.8-6.8)	21	10.9(9.8-12.1)			14.4	6.7(5.1-8.3)	21	9.2(8.2-10.2)			14.4	8.4(6.0-10.8)	21	10.9(9.6-12.2)			14.4	9.3(7.4-11.2)	21	10.3(9.1-11.4)
	Ever - never or once			90.5	4.2(3.8-4.6)	83.5	7.5(6.7-8.3)			90.5	4.3(3.9-4.7)	83.5	7.6(6.7-8.5)			90.5	4.3(3.9-4.6)	83.5	7.5(6.8-12.7)			90.5	4.2(3.8-4.6)	83.5	7.3(6.6-8.1)
	Ever - few or many			9.5	6.5(5.3-7.8)	16.5	11.2(9.9-12.5)			9.5	6.3(4.9-7.6)	16.5	9.2(8.2-10.2)			9.5	11.5(8.0-14.9)	16.5	11.2(9.7-12.7)			9.5	9.9(7.8-12.1)	16.5	10.8(9.5-12.0)
	Frequency - never			85.6	4.1(3.7-4.5)	79	7.4(6.5-8.2)			85.6	4.2(3.8-4.5)	79	7.5(6.6-8.4)			85.6	4.2(3.9-4.6)	79	7.3(6.5-8.1)			85.6	4.2(3.8-4.5)	79	7.3(6.4-8.1)
	Frequency - once			4.9	4.5(3.2-5.8)	4.5	10.1(7.8-12.4)			4.9	7.5(4.0-11.0)	4.5	9.4(7.9-11.0)			4.9	6.0(3.9-8.1)	4.5	10.2(8.6-11.8)			4.9	7.4(4.2-10.5)	4.5	8.3(6.4-10.2)
	Frequency - few			5.7	7.2(5.5-8.8)	11.3	11.1(9.5-12.7)			5.7	6.3(4.9-7.8)	11.3	9.3(8.0-10.6)			5.7	12.1(8.2-16.0)	11.3	10.5(8.9-12.1)			5.7	8.8(5.8-11.9)	11.3	10.2(8.9-11.6)
	Frequency - many			3.8	5.5(4.0-7.0)	5.2	11.3(9.3-13.3)			3.8	6.2(3.2-9.1)	5.2	9.0(6.9-11.1)			3.8	8.7(5.0-12.3)	5.2	14.3(10.8-17.9)			3.8	11.4(6.2-16.7)	5.2	12.6(10.0-15.3)
Self-rated health	Ever - never	83.3	2.42(2.28-2.56)	85.6	2.03(1.95-2.10)	79	2.42(2.28-2.56)	83.3	1.92(1.79-2.05)	85.6	2.00(1.92-2.08)	79	2.42(2.27-2.57)	83.3	2.00(1.84-2.16)	85.6	2.01(1.94-2.09)	79	2.43(2.28-2.58)	83.3	2.01(1.82-2.20)	85.6	2.01(1.94-2.09)	79	2.39(2.25-2.53)
	Ever - once or more	16.7	2.90(2.66-3.13)	14.4	2.14(1.97-2.32)	21	2.90(2.66-3.13)	16.7	2.68(2.33-3.02)	14.4	2.36(2.16-2.56)	21	2.71(2.50-2.91)	16.7	3.15(2.48-3.83)	14.4	2.57(2.26-2.88)	21	2.83(2.56-3.09)	16.7	2.33(2.09-2.58)	14.4	2.61(2.34-2.88)	21	2.86(2.64-3.08)
	Ever - never or once	88.1	2.42(2.28-2.56)	90.5	2.03(1.95-2.11)	83.5	2.42(2.28-2.56)	88.1	1.93(1.80-2.06)	90.5	2.01(1.93-2.09)	83.5	2.41(2.27-2.55)	88.1	2.01(1.84-2.17)	90.5	2.02(1.95-2.10)	83.5	2.44(2.30-2.59)	88.1	2.02(1.83-2.21)	90.5	2.02(1.94-2.09)	83.5	2.40(2.27-2.54)
	Ever - few or many	12	3.02(2.74-3.29)	9.5	2.15(1.97-2.34)	16.5	3.02(2.74-3,29)	12	2.73(2.37-3.09)	9.5	2.40(2.17-2.64)	16.5	2.76(2.55-2.98)	12	3.20(2.42-3.98)	9.5	2.79(2.21-3.37)	16.5	2.94(2.63-3.25)	12	2.30(1.97-2.63)	9.5	2.65(2.37-2.93)	16.5	2.94(2.70-3.17)
	Frequency - never	83.3	2.42(2.28-2.56)	85.6	2.03(1.95-2.10)	79	2.42(2.28-2.56)	83.3	1.92(1.79-2.05)	85.6	2.00(1.92-2.08)	79	2.42(2.27-2.57)	83.3	2.00(1.84-2.16)	85.6	2.01(1.94-2.09)	79	2.43(2.28-2.58)	83.3	2.01(1.82-2.20)	85.6	2.01(1.94-2.09)	79	2.39(2.25-2.53)
	Frequency - once	4.7	2.46(2.12-2.79)	4.9	2.12(1.82-2.42)	4.5	2.46(2.12-2.79)	4.7	2.25(1.99-2.51)	4.9	2.27(1.99-2.55)	4.5	2.23(1.71-2.76)	4.7	3.00(2.04-3.96)	4.9	2.39(2.08-2.71)	4.5	2.56(2.24-2.87)	4.7	2.50(2.06-2.94)	4.9	2.50(1.89-3.11)	4.5	2.56(2.11-3.00)
	Frequency - few	6.5	2.96(2.67-3.24)	5.7	2.31(2.07-2.55)	11.3	2.96(2.67-3.24)	6.5	2.65(2.29-3.00)	5.7	2.36(2.09-2.63)	11.3	2.71(2.46-2.95)	6.5	2.83(1.83-3.84)	5.7	2.73(2.07-3.40)	11.3	2.95(2.63-3.27)	6.5	2.45(1.93-2.97)	5.7	2.60(2.21-2.99)	11.3	2.83(2.59-3.08)
	Frequency - many	5.5	3.15(2.65-3.65)	3.8	1.92(1.64-2.20)	5.2	3.15(2.65-3.65)	5.5	2.85(2.32-3.37)	3.8	2.50(1.97-3.03)	5.2	2.89(2.53-3.26)	5.5	3.75(3.36-4.14)	3.8	3.00(1.75-4.25)	5.2	2.91(2.31-3.51)	5.5	2.19(1.86-2.52)	3.8	2.71(2.19-3.24)	5.2	3.31(2.83-3.78)

## Sheet: Table S3
	Table S3: Descriptive associations between different combinations of lifetime IPV exposure and two health outcomes in the pooled data
Row #	Emotional IPV combined with physical, and sexual IPV	Prevalence of exposure % (only China and PNG)	Depression (CESD10) A	Prevalence of exposure % (Sri Lanka, China, PNG)	Health status B	Row #	Economic IPV combined with physical, and sexual IPV	Prevalence of exposure % (only China and PNG)	Depression (CESD10) C	Prevalence of exposure % (Sri Lanka, China, PNG)	Health status D
1	None	40.7(37.9-43.6)	4.0(3.5-4.4)	46.4(43.9-49.0)	1.95(1.87-2.03)	7	None	43.9(40.9-47.1)	4.2(3.8-4.6)	48.6(45.9-51.4)	1.96(1.88-2.03)
	Only emotional violence (1 or more)	17.0(15.2-19.0)	6.2(5.4-6.9)	16.0(14.4-17.8)	2.24(2.10-2.38)		Only economic violence (1 or more)	13.7(11.9-15.6)	6.0(5.1-6.9)	13.8(12.0-16.0)	2.26(2.09-2.43)
	Emotional (1 or more) and physical IPV (1 or more)	34.5(31.8-37.3)	8.6(7.9-9.3)	30.5(28.1-33.0)	2.58(2.47-2.69)		Economic (1 or more) and physical IPV (1 or more)	24.6(22.1-27.2)	9.3(8.5-10.1)	21.9(20.0-24.1)	2.66(2.52-2.80)
	Physical only (1 or more)	7.8(6.6-9.2)	5.2(4.2-6.2)	7.1(6.0-8.2)	2.15(1.98-2.31)		Physical only (1 or more)	17.9(16.0-19.8)	6.2(5.5-6.8)	15.6(13.9-17.6)	2.28(2.15-2.41)
2	None	42.4(39.3-45.6)	3.8(3.4-4.2)	47.2(44.4-49.9)	1.95(1.88-2.02)	8	None	50.4(47.0-53.7)	4.2(3.8-4.6)	53.7(50.7-56.7)	1.98(1.91-2.05)
	Only emotional violence (1 or more)	23.9(21.6-26.3)	5.9(5.3-6.5)	22.8(20.7-24.9)	2.23(2.12-2.34)		Economic only (1 or more)	15.9(14.1-17.9)	5.9(5.1-6.6)	16.3(14.2-18.6)	2.25(2.11-2.39)
	Emotional (1 or more) and sexual (1 or more)	27.7(24.5-31.2)	9.4(8.7-10.2)	24.0(21.4-26.9)	2.69(2.55-2.83)		Economic (1 or more) and sexual (1 or more)	22.5(19.7-25.5)	9.7(8.8-10.5)	19.5(17.3-21.9)	2.73(2.57-2.88)
	Sexual only (1 or more)	5.9(4.9-7.2)	6.8(5.6-7.9)	6.1(5.1-7.3)	2.21(2.03-2.39)		Sexual only (1 or more)	11.3(9.7-31.1)	7.5(6.7-8.4)	10.5(9.1-12.2)	2.35(2.18-2.52)
3	None	36.3(33.3-39.4)	3.7(3.3-4.2)	41.7(39.1-44.4)	1.94(1.86-2.02)	9	None	38.1(34.9-41.3)	3.9(3.5-4.3)	42.9(40.1-45.8)	1.94(1.86-2.01)
	Emotional only (1 or more)	10.8(9.4-12.2)	5.4(4.6-6.2)	10.6(9.3-12.1)	2.15(1.99-2.32)		Economic only (1 or more)	9.0(7.5-10.6)	5.1(4.1-6.0)	9.6(7.9-11.6)	2.19(1.99-2.39)
	Emotional (1 or more) and p/s (1 or more)	40.9(37.9-44.0)	8.4(7.8-9.1)	36.1(33.5-38.8)	2.56(2.45-2.67)		Economic (1 or more) and p/s (1 or more)	29.4(26.6-32.2)	9.0(8.2-9.8)	26.2(24.0-28.6)	2.63(2.50-2.75)
	Physical and/or sexual only (1 or more)	12.0(10.4-13.8)	5.5(4.7-6.4)	11.5(10.1-13.1)	2.12(1.98-2.26)		Physical and/or sexual only (1 or more)	23.6(21.4-26.0)	6.2(5.6-6.8)	21.3(19.2-23.6)	2.24(2.13-2.35)
4	None	51.5(48.2-54.7)	4.2(3.8-4.6)	56.3(53.7-59.0)	1.99(1.91-2.06)	10	None	54.5(51.2-57.8)	4.4(4.0-4.8)	58.2(55.1-61.1)	1.97(1.90-2.04)
	Emotional (2 or more)	15.4(13.5-17.5)	7.1(6.2-8.0)	14.3(12.7-16.0)	2.28(2.13-2.44)		Economic (2 or more)	12.3(10.6-14.2)	7.1(6.2-8.0)	12.4(10.5-14.7)	2.38(2.20-2.56)
	Emotional (2 or more) and physical (2 or more)	27.0(24.5-29.7)	9.1(8.3-9.8)	23.9(21.8-26.1)	2.66(2.54-2.79)		Economic (2 or more) and physical (2 or more)	19.4(17.1-21.8)	9.7(8.8-10.5)	17.2(15.4-19.2)	2.75(2.59-2.91)
	Physical only (2 or more)	6.1(5.0-7.5)	5.6(4.6-6.6)	5.5(4.5-6.7)	2.23(2.04-2.42)		Physical only (2 or more)	13.8(12.2-15.7)	6.7(6.0-7.4)	12.3(10.7-14.0)	2.35(2.20-2.50)
5	None	52.4(48.8-55.9)	4.0(3.6-4.4)	56.5(53.6-59.4)	1.99(1.91-2.06)	11	None	58.1(54.4-61.8)	4.3(3.9-4.7)	61.0(57.8-64.2)	1.99(1.92-2.06)
	Emotional (2 or more)	18.7(16.6-21.1)	6.6(5.9-7.3)	17.9(16.0-19.9)	2.27(2.14-2.40)		Economic (2 or more)	12.9(11.2-14.7)	6.7(5.9-7.5)	13.4(11.4-15.7)	2.35(2.20-2.52)
	Emotional (2 or more) and sexual (2 or more)	23.7(20.6-27.2)	9.7(8.9-10.5)	20.4(17.9-23.2)	2.74(2.58-2.90)		Economic (2 or more) and sexual (2 or more)	19.0(16.5-21.8)	9.9(9.0-10.9)	16.3(14.3-18.5)	2.79(2.61-2.97)
	Sexual only (2 or more)	5.2(4.2-6.5)	7.7(6.2-9.1)	5.2(4.2-6.4)	2.31(2.12-2.50)		Sexual only (2 or more)	10.0(8.3-12.0)	8.2(7.2-9.2)	9.2(7.8-10.9)	2.41(2.23-2.60)
6	None	46.9(43.5-50.2)	3.9(3.5-4.3)	51.6(48.8-54.4)	1.97(1.89-2.05)	12	None	48.2(44.8-51.6)	4.0(3.6-4.3)	52.2(49.1-55.2)	1.94(1.87-2.01)
	Emotional (2 or more)	9.2(7.7-10.9)	6.2(5.2-7.2)	9.0(7.7-10.5)	2.14(1.97-2.30)		Economic (2 or more)	7.8(6.5-9.3)	6.2(5.2-7.2)	8.4(6.8-10.4)	2.31(2.11-2.51)
	Emotional (2 or more) and p/s (2 or more)	33.3(30.3-36.6)	8.9(8.2-9.6)	29.4(26.8-32.0)	2.64(2.52-2.76)		Economic (2 or more) and p/s (2 or more)	24.1(21.5-26.9)	9.4(8.6-10.2)	21.3(19.2-23.6)	2.71(2.56-2.86)
	Physical and/or sexual only (2 or more)	10.6(9.1-12.4)	6.5(5.6-7.4)	10.1(8.7-11.7)	2.25(2.10-2.40)		Physical and/or sexual only (2 or more)	20.0(18.0-22.2)	7.0(6.4-7.7)	18.1(16.2-20.1)	2.34(2.22-2.47)
